# Supplementary material for: Aggregachromic Fluorogenic Asymmetric Cyanine Probes for Sensitive Detection of Heparin and Protamine
Source: Molecules. 2025 Jan 27;30(3):570. doi: 10.3390/molecules30030570 (PMC11820481; doi:10.3390/molecules30030570)
Supplement: Supplementary file 1 [file molecules-30-00570-s001.zip]

Archive with 1 entries (1 files):
- molecules-3410419-supplementary.pdf
